# Supplementary material for: Natural Killer Cell Phenotype and Function as a Predictive Factor for Treatment Response to Neoadjuvant Therapy in Breast Cancer Patients
Source: Int J Mol Sci. 2026 Feb 7;27(4):1634. doi: 10.3390/ijms27041634 (PMC12940497; doi:10.3390/ijms27041634)
Supplement: Supplementary file 1 [file ijms-27-01634-s001.zip]

Archive with 1 entries (1 files):
- ijms-4117619-supplementary.pdf
